# Supplementary material for: Functionalization of Tailored Porous Carbon Monolith for Decontamination of Radioactive Substances
Source: Int J Mol Sci. 2022 May 4;23(9):5116. doi: 10.3390/ijms23095116 (PMC9105448; doi:10.3390/ijms23095116)
Supplement: Supplementary file 1 [file ijms-23-05116-s001.zip]

Archive with 1 entries (1 files):
- ijms-1679317-supplementary.pdf
